# Supplementary material for: Immunogenic Streptococcus equi cell surface proteins identified by ORFeome phage display
Source: mSphere. 2025 Nov 25;10(12):e00626-25. doi: 10.1128/msphere.00626-25 (PMC12724188; doi:10.1128/msphere.00626-25)
Supplement: Data S1 — Collection of S. equi strains used in this study. [file msphere.00626-25-s0001.xlsx]

## Sheet: S1
Supplementary Data S1. Collection of S. equi strains used in this study.
Notes:
1 Isolates were selected presenting six genetically distinct BAPS clusters based on the previous pairwise core-genome multilocus sequence typing (cgMLST) analysis of 670 global S. equi isolates. number of strains selected from each BAPS cluster was determined by the relative cluster size and the ST type in that cluster. Reference: Mitchell C, et al. Globetrotting strangles: the unbridled national…
2All isolates from Texas, USA are included in NCBI Bioproject PRJNA736470. Reference: Morris ERA, et al 2022. Differences in the Accessory Genomes and Methylomes of Strains of Streptococcus equi subsp. equi and of Streptococcus equi subsp. zooepidemicus Obtained from the Respiratory Tract of Horses from Texas. Microbiol Spectr 10:e00764-21.
3WP_269204963.1 (364aa) is annotated without the signal peptide sequence, and is otherwise is identical to WP_012679405.1 (417aa). WP_012679405.1 is used to represent WP_269204963.1 in Figure 2.
ID	COUNTRY	LOCATION	YEAR	BAPS cluster1	ST	SEM	Biosample #	Genome Accession #	Assembly number	Accession number of the proline-rich repeat domain surface protein (MCD3496749) homolog	Protein length of the proline-rich repeat domain surface protein (MCD3496749) homolog	Accession number of the protease (MCD3496188)homolog	Protein length of the protease (MCD3496188) homolog
UK237364	UK	Suffolk	2003	1	179	11	ERS044216	ERR059716	GCF_001179085.1	WP_050315915.1	353	WP_012679135.1	1634
Can303	Canada		1999	1	179	28	ERS044217	ERR059717	GCF_001179425.1	WP_050315915.1	353	WP_012679135.1	1634
USAPinnacleH-	USA	Fort Dodge vaccine	ND	1	395	2	ERS044415	ERR064583	GCF_001178445.1	CRV83582.1, or WP_050315915.1	353	WP_012679135.1	1634
Bel101872	Belgium		2010	2	151	9	ERS044421	ERR064589	GCF_001176185.1	WP_050315915.1	353	WP_012679135.1	1634
Ire41161	Ireland	ND	ND	2	179	9	ERS044436	ERR059768	GCF_001178545.1	CRS65897.1, or WP_050315915.1	353	WP_012679135.1	1634
SwH011	Sweden	Smaland	2009	2	179	72	ERS044448	ERR059780	GCF_001178065.1	WP_050315915.1	353	WP_012679135.1	1634
NZAS270b	New Zealand	Auckland	2010	3	179	100	ERS044418	ERR064586	GCF_001177925.1	WP_050316360.1	321	WP_012679135.1	1634
Aus181063	Australia		1999	4	179	15	ERS044220	ERR059720	GCF_001175105.1	WP_050315915.1	353	WP_012679135.1	1634
UK063b	UK	Lincolnshire	2008	4	179	16	ERS044282	ERR064450	GCF_001178085.1	WP_050315915.1	353	WP_012679135.1	1634
NLTW928	Netherlands	ND	1990	5	179	1	ERS044416	ERR064584	GCF_001179465.1	WP_050315915.1	353	WP_012679135.1	1634
UK4047	UK	Hampshire	1990	5	179	3	FM204883	NC_012471		CAW93469.1, or WP_012679405.1	417	WP_012679135.1	1634
SABW	Saudi Arabia		2011	6	179	97	ERS044452	ERR059784	GCF_001175405.1	WP_050316360.1	321	WP_012679135.1	1634
SEE_19-071	USA	Gonzales, TX	2019	NA	179	276	SAMN19647676	JAHLHO000000000	GCA_021077155.1	WP_269204963.1	364	WP_012679135.1	1634
SEE_19-069	USA	Aubrey, TX	2018	NA	179	28	SAMN19647675	JAHLHP000000000	GCA_021077215.1	WP_269204963.1	364	WP_012679135.1	1634
SEE_19-068	USA	Crockett, TX	2017	NA	179	272	SAMN19647674	JAHLHQ000000000	GCA_021077205.1	WP_269204425.1	390	WP_012679135.1	1634
SEE_19-066	USA	Bellville, TX	2016	NA	179	279	SAMN19647672	JAHLHR000000000	GCA_021077265.1	WP_269205954.1	386	WP_012679135.1	1634
SEE_19-065	USA	San Antonio, TX	2016	NA	179	39	SAMN19647671	JAHLHS000000000	GCA_021077285.1	WP_269204963.1	364	WP_012679135.1	1634
SEE_19-064	USA	Dripping Springs, TX	2015	NA	179	39	SAMN19647670	JAHLHT000000000	GCA_021077365.1	WP_269204963.1	364	WP_012679135.1	1634
SEE_19-063	USA	Austin, TX	2017	NA	179	39	SAMN19647669	JAHLHU000000000	GCA_021077345.1	WP_269204963.1	364	WP_012679135.1	1634
SEE_19-062	USA	Houston, TX	2014	NA	179	28	SAMN19647668	JAHLHV000000000	GCA_021077325.1	WP_269204963.1	364	WP_012679135.1	1634
SEE_19-061	USA	Richmond, TX	2012	NA	179	280	SAMN19647667	JAHLHW000000000	GCA_021077305.1	WP_269204963.1	364	WP_012679135.1	1634
SEE_19-060	USA	College Station, Tx	2014	NA	179	57	SAMN19647666	JAHLHX000000000	GCA_021077385.1	WP_269204963.1	364	WP_012679135.1	1634
SEE_19-040	USA	Weatherford, TX	2019	NA	179	272	SAMN19647665	JAHLHY000000000	GCA_021077405.1	WP_269204425.1	390	WP_012679135.1	1634
SEE_19-039	USA	Aubrey, TX	2019	NA	179	28	SAMN19647664	JAHLHZ000000000	GCA_021077435.1	WP_269204963.1	364	WP_012679135.1	1634
SEE_19-031	USA	Victoria, TX	2019	NA	179	278	SAMN19647662	JAHLIA000000000	GCA_021077425.1	WP_269204963.1	364	WP_012679135.1	1634
SEE_19-030	USA	Falfurrias, TX	2019	NA	179	39	SAMN19647661	JAHLIB000000000	GCA_021077485.1	WP_269204963.1	364	WP_012679135.1	1634
SEE_19-028	USA	Weatherford, TX	2019	NA	179	277	SAMN19647660	JAHLIC000000000	GCA_021077505.1	WP_269204963.1	364	WP_012679135.1	1634
SEE_19-025	USA	College Station, TX	2019	NA	179	39	SAMN19647659	JAHLID000000000	GCA_021081185.1	WP_269204963.1	364	WP_012679135.1	1634
SEE_19-011	USA	Anna, TX	2019	NA	179	276	SAMN19647658	JAHLIE000000000	GCA_021077525.1	WP_269204963.1	364	WP_012679135.1	1634
SEE_19-004	USA	Driftwood, TX	2019	NA	179	28	SAMN19647655	JAHLIF000000000	GCA_021081225.1	WP_269204963.1	364	WP_012679135.1	1634
SEE_18-087	USA	Santa Fe, Tx	2018	NA	179	39	SAMN19647654	JAHLIG000000000	GCA_021081285.1	WP_269204963.1	364	WP_012679135.1	1634
SEE_18-086	USA	Lipan, TX	2018	NA	179	39	SAMN19647653	JAHLIH000000000	GCA_021081305.1	WP_269204963.1	364	WP_012679135.1	1634
SEE_18-083	USA	Aubrey, TX	2018	NA	179	28	SAMN19647652	JAHLII000000000	GCA_021081345.1	WP_269204963.1	364	WP_012679135.1	1634
SEE_18-080	USA	Needville TX	2018	NA	179	275	SAMN19647651	JAHLIJ000000000	GCA_021081325.1	WP_269204963.1	364	WP_012679135.1	1634
SEE_18-074	USA	Salado, TX	2018	NA	179	272	SAMN19647650	JAHLIK000000000	GCA_021081365.1	WP_269204425.1	390	WP_012679135.1	1634
SEE_18-072	USA	Bryan, TX	2018	NA	179	39	SAMN19647648	JAHLIL000000000	GCA_021081405.1	WP_269204963.1	364	WP_012679135.1	1634
SEE_18-070	USA	Weatherford, TX	2018	NA	179	274	SAMN19647647	JAHLIM000000000	GCA_021081415.1	WP_269204963.1	364	WP_012679135.1	1634
SEE_18-069	USA	Kilgore, TX	2018	NA	179	147	SAMN19647646	JAHLIN000000000	GCA_021081465.1	WP_269204963.1	364	WP_012679135.1	1634
SEE_18-065	USA	Bandera, TX	2018	NA	179	273	SAMN19647645	JAHLIO000000000	GCA_021081505.1	WP_269204963.1	364	WP_012679135.1	1634
SEE_18-062	USA	Victoria, TX	2018	NA	179	39	SAMN19647644	JAHLIP000000000	GCA_021081445.1	WP_269204963.1	364	WP_012679135.1	1634
SEE_18-061	USA	Waller, TX	2018	NA	179	272	SAMN19647643	JAHLIQ000000000	GCA_021081485.1	WP_269204963.1	364	WP_012679135.1	1634
SEE_18-046	USA	Waller, TX	2018	NA	179	39	SAMN19647642	JAHLIR000000000	GCA_021081605.1	WP_269204963.1	364	WP_012679135.1	1634
SEE_18-027	USA	College Station, TX	2018	NA	395	2	SAMN19647641	JAHLIS000000000	GCA_021081535.1	WP_269204963.1	364	WP_012679135.1	1634
SEE_18-008	USA	Brazos Valley County	2018	NA	179	39	SAMN19647639	JAHLIT000000000	GCA_021081555.1	WP_269204963.1	364	WP_231233704.1	1636
SEE_17-009	USA	College Station, TX	2017	NA	179	28	SAMN19647638	JAHLIU000000000	GCA_021081565.1	WP_269204963.1	364	WP_012679135.1	1634
SEE_14-150	USA	Texas	2014	NA	179	147	SAMN19647635	JAHLIV000000000	GCA_021081645.1	WP_012679405.1	417	WP_012679135.1	1634
SEE_14-149	USA	Texas	2014	NA	179	39	SAMN19647634	JAHLIW000000000	GCA_021081625.1	WP_269204963.1	364	WP_012679135.1	1634
SEE_14-133	USA	Texas	2014	NA	395	2	SAMN19647631	JAHLIX000000000	GCA_021081725.1	WP_269204963.1	364	WP_012679135.1	1634
SEE_14-127	USA	Texas	2014	NA	179	28	SAMN19647630	JAHLIY000000000	GCA_021081765.1	WP_269204963.1	364	WP_012679135.1	1634
SEE_14-105	USA	Texas	2014	NA	395	2	SAMN19647627	JAHLIZ000000000	GCA_021081805.1	WP_269204963.1	364	WP_012679135.1	1634
SEE_18-009	USA	College Station, TX	2018	NA	179	28	SAMN19647640	JAHRJF000000000	GCA_021081525.1	WP_269204963.1	364	WP_012679135.1	1634
SEE_19-067	USA	College Station, TX	2016	NA	179	28	SAMN19647673	JAHRJI000000000	GCA_021077245.1	WP_269204896.1	360	WP_012679135.1	1634
SEE_19-033	USA	Bryan, TX	2019	NA	179	94	SAMN19647663	JAHRJJ000000000	GCA_021077465.1	MCD3496749.1, or WP_012679405.1	417	WP_012679135.1	1634
SEE_19-008	USA	College Station, Tx	2019	NA	179	226	SAMN19647657	JAHRJK000000000	GCA_021077545.1	WP_269204963.1	364	WP_012679135.1	1634
SEE_19-007	USA	Montgomery TX	2019	NA	179	192	SAMN19647656	JAHRJL000000000	GCA_021077565.1	WP_269204963.1	364	WP_012679135.1	1634
SEE_18-073	USA	Weatherford, TX	2018	NA	179	38	SAMN19647649	JAHRJM000000000	GCA_021081385.1	WP_269204963.1	364	WP_012679135.1	1634
SEE_17-003	USA	College Station, TX	2017	NA	179	39	SAMN19647637	JAHRJN000000000	GCA_021081635.1	WP_269204963.1	364	WP_012679135.1	1634
SEE_14-152	USA	Texas	2014	NA	179	28	SAMN19647636	JAHRJO000000000	GCA_021081685.1	WP_269204963.1	364	WP_012679135.1	1634
SEE_14-146	USA	Texas	2014	NA	179	39	SAMN19647633	JAHRJP000000000	GCA_021081705.1	WP_269204963.1	364	WP_012679135.1	1634
SEE_14-140	USA	Texas	2014	NA	179	57	SAMN19647632	JAHRJQ000000000	GCA_021081745.1	WP_269204963.1	364	WP_012679135.1	1634
SEE_14-125	USA	Texas	2014	NA	179	57	SAMN19647629	JAHRJR000000000	GCA_021081785.1	WP_269204963.1	364	WP_012679135.1	1634
SEE_14-112	USA	Texas	2014	NA	179	39	SAMN19647628	JAHRJS000000000	GCA_021081825.1	WP_269204425.1	390	WP_012679135.1	1634
