# Supplementary material for: Immunogenic Streptococcus equi cell surface proteins identified by ORFeome phage display
Source: mSphere. 2025 Nov 25;10(12):e00626-25. doi: 10.1128/msphere.00626-25 (PMC12724188; doi:10.1128/msphere.00626-25)
Supplement: Data S2 — Collection of S. zooepidemicus strains used in this study. [file msphere.00626-25-s0002.xlsx]

## Sheet: SEZ strains
Supplementary Data S2. Collection of S. zooepidemicus strains used in this study.
Notes:
aMa Z, et al. 2011. Complete genome sequence of Streptococcus equi subsp. zooepidemicus strain ATCC 35246. J Bacteriol 193:5583-5584.
bBeres SB, et al. 2008. Genome sequence of a lancefield group C Streptococcus zooepidemicus strain causing epidemic nephritis: new information about an old disease. PLoS ONE 3:e3026.
cHolden MT, et al. 2009. Genomic evidence for the evolution of Streptococcus equi: host restriction, increased virulence, and genetic exchange with human pathogens. PLoS Pathogens 5:e1000346.
dAll isolates from Texas, USA are included in NCBI Bioproject PRJNA736470. Reference: Morris ERA, et al. 2022. Differences in the Accessory Genomes and Methylomes of Strains of Streptococcus equi subsp. equi and of Streptococcus equi subsp. zooepidemicus Obtained from the Respiratory Tract of Horses from Texas. Microbiol Spectr 10:e00764-21.
eNA: the homolog protein (defined as >20% identity and an E value of <0.001 to either of the repeat regions in Figure 1) can not be identified from the genome
fNot identified: the serin protein protein can not be identified based on the NCBI annotation.
Isolate name	Date of sample	Animal	Country (region)	Biosample #	Accession #	Assembly #	Accession number of the proline-rich repeat domain surface protein (MCD3496749) homolog	Protein length of the proline-rich repeat domain surface protein (MCD3496749) homolog	Accession number of the protease (MCD3496188)homolog	Protein length of the protease (MCD3496188) homolog
SZ ATCC35246a	1976	pig	China		NC_017582.1		WP_041788232.1	374	WP_014622437.1	1632
MGCS10565b	1998	human	Brazil		NC_011134.1		WP_012515449.1	400	WP_012515159.1	1634
SZ H70c	2000	horse	UK		FM204884		WP_012678096.1	421	WP_012678378.1	1634
SEZ_14-145d	2014	horse	USA (Texas)	SAMN19647685	CP077959.1	GCA_021029665.1	WP_230923035.1	392	WP_230923247.1	1632
SEZ_18-036	2018	horse	USA (Texas)	SAMN19647690	CP078012.1	GCA_021029685.1	WP_230923479.1	418	WP_230923362.1	1634
SEZ_20-108	2020	horse	USA (Texas)	SAMN19647726	JAHLGS000000000	GCA_021076005.1	WP_231149122.1	392	WP_231149025.1	1634
SEZ_19-055	2018	horse	USA (Texas)	SAMN19647721	JAHLGT000000000	GCA_021075925.1	WP_231144921.1	414	WP_231144785.1	1630
SEZ_19-053	2018	horse	USA (Texas)	SAMN19647719	JAHLGU000000000	GCA_021075945.1	WP_231142904.1	428	WP_154231358.1	1118
SEZ_19-048	2018	horse	USA (Texas)	SAMN19647715	JAHLGV000000000	GCA_021076145.1	WP_231196377.1	390	WP_165620187.1	1634
SEZ_19-047	2018	horse	USA (Texas)	SAMN19647714	JAHLGW000000000	GCA_021076065.1	WP_231151029.1	365	WP_196819906.1	1634
SEZ_19-046	2014	horse	USA (Texas)	SAMN19647713	JAHLGX000000000	GCA_021076155.1	WP_196820019.1	349	WP_196819906.1	1634
SEZ_19-045	2013	horse	USA (Texas)	SAMN19647712	JAHLGY000000000	GCA_021076245.1	WP_231183425.1	406	WP_231183586.1	1634
SEZ_19-044	2013	horse	USA (Texas)	SAMN19647711	JAHLGZ000000000	GCA_021076265.1	WP_165628638.1	378	WP_165628415.1	1634
SEZ_19-041	2010	horse	USA (Texas)	SAMN19647708	JAHLHA000000000	GCA_021076345.1	WP_231187506.1	382	WP_231187630.1	1634
SEZ_19-005	2019	horse	USA (Texas)	SAMN19647703	JAHLHB000000000	GCA_021076535.1	WP_231196978.1	352	WP_331274381.1	1118
SEZ_18-058	2014	horse	USA (Texas)	SAMN19647699	JAHLHC000000000	GCA_021076685.1	WP_196820019.1	349	WP_196819906.1	1634
SEZ_18-052	2010	horse	USA (Texas)	SAMN19647693	JAHLHD000000000	GCA_021076825.1	MCD3444592.1	410	MCD3442911.1	1634
SEZ_18-041	2018	horse	USA (Texas)	SAMN19647692	JAHLHE000000000	GCA_021076865.1	WP_231196830.1	422	WP_154231358.1	1118
SEZ_18-038	2018	horse	USA (Texas)	SAMN19647691	JAHLHF000000000	GCA_021076885.1	WP_231196830.1	422	WP_154231358.1	1118
SEZ_18-032	2018	horse	USA (Texas)	SAMN19647688	JAHLHG000000000	GCA_021076965.1	WP_231196053.1	400	WP_165622929.1	1634
SEZ_14-151	2014	horse	USA (Texas)	SAMN19647686	JAHLHH000000000	GCA_021077025.1	WP_231154685.1	356	WP_231154616.1	1634
SEZ_14-130	2014	horse	USA (Texas)	SAMN19647682	JAHLHI000000000	GCA_021077045.1	WP_231183425.1	406	WP_231183586.1	1634
SEZ_14-128	2014	horse	USA (Texas)	SAMN19647681	JAHLHJ000000000	GCA_021077085.1	WP_231197807.1	399	WP_231197820.1	1651
SEZ_14-118	2014	horse	USA (Texas)	SAMN19647680	JAHLHK000000000	GCA_021077105.1	WP_165628638.1	378	WP_165628415.1	1634
SEZ_14-107	2014	horse	USA (Texas)	SAMN19647679	JAHLHL000000000	GCA_021077125.1	WP_269207567.1	405	WP_269207685.1	1634
SEZ_14-106	2014	horse	USA (Texas)	SAMN19647678	JAHLHM000000000	GCA_021077175.1	WP_231194766.1	421	WP_231194516.1	1634
SEZ_14-102	2014	horse	USA (Texas)	SAMN19647677	JAHLHN000000000	GCA_021077145.1	WP_231147005.1	382	WP_231146839.1	1634
SEZ_19-059	2019	horse	USA (Texas)	SAMN19647725	JAHRIR000000000	GCA_021075855.1	WP_231199045.1	398	WP_231198957.1	1634
SEZ_19-058	2018	horse	USA (Texas)	SAMN19647724	JAHRIS000000000	GCA_021075865.1	WP_231141331.1	439	WP_231141213.1	1634
SEZ_19-057	2018	horse	USA (Texas)	SAMN19647723	JAHRIT000000000	GCA_021075905.1	WP_231149122.1	392	WP_231149025.1	1634
SEZ_19-042	2010	horse	USA (Texas)	SAMN19647709	JAHRIU000000000	GCA_021076355.1	WP_231153778.1	394	WP_231153902.1	1634
SEZ_19-036	2019	horse	USA (Texas)	SAMN19647705	JAHRIV000000000	GCA_021076465.1	WP_231196509.1	388	WP_165622929.1	1634
SEZ_18-066	2018	horse	USA (Texas)	SAMN19647702	JAHRIW000000000	GCA_021076565.1	WP_231196117.1	384	WP_043983753.1	1634
SEZ_18-060	2015	horse	USA (Texas)	SAMN19647701	JAHRIX000000000	GCA_021076605.1	WP_269207092.1	403	WP_165619450.1	1634
SEZ_18-059	2014	horse	USA (Texas)	SAMN19647700	JAHRIY000000000	GCA_021076625.1	WP_231147984.1	412	WP_154298735.1	1632
SEZ_18-057	2013	horse	USA (Texas)	SAMN19647698	JAHRIZ000000000	GCA_021076715.1	WP_165619360.1	415	WP_165619450.1	1634
SEZ_18-056	2013	horse	USA (Texas)	SAMN19647697	JAHRJA000000000	GCA_021076725.1	WP_231147723.1	416	WP_165623630.1	1634
SEZ_18-055	2013	horse	USA (Texas)	SAMN19647696	JAHRJB000000000	GCA_021076765.1	WP_231149442.1	390	WP_231149394.1	1634
SEZ_18-054	2013	horse	USA (Texas)	SAMN19647695	JAHRJC000000000	GCA_021076875.1	WP_231193598.1	378	WP_154298735.1	1634
SEZ_18-053	2013	horse	USA (Texas)	SAMN19647694	JAHRJD000000000	GCA_021076845.1	WP_269206819.1	326	WP_043030541.1	1634
SEZ_17-006	2017	horse	USA (Texas)	SAMN19647687	JAHRJE000000000	GCA_021076985.1	NAe	NAe	not identifiedf
SEZ_19-037	2019	horse	USA (Texas)	SAMN19647706	JAHRJG000000000	GCA_021076485.1	WP_269207104.1	306	WP_012515159.1	1634
SEZ_19-035	2019	horse	USA (Texas)	SAMN19647704	JAHRJH000000000	GCA_021076525.1	WP_231142904.1	428	WP_154231358.1	1118
SEZ_19-056	2018	horse	USA (Texas)	SAMN19647722	JAHSOY000000000	GCA_021075845.1	WP_231197647.1	425	WP_231197134.1	1634
SEZ_19-054	2018	horse	USA (Texas)	SAMN19647720	JAHSOZ000000000	GCA_021075955.1	WP_231146282.1	408	WP_231146348.1	1630
SEZ_19-052	2018	horse	USA (Texas)	SAMN19647718	JAHSPA000000000	GCA_021075965.1	WP_165619360.1	415	WP_165619450.1	1632
SEZ_19-050	2018	horse	USA (Texas)	SAMN19647716	JAHSPB000000000	GCA_021076075.1	WP_231190170.1	406	WP_231190077.1	1117
SEZ_14-131	2014	horse	USA (Texas)	SAMN19647683	JAHSPC000000000	GCA_021077055.1	WP_231185796.1	429	WP_206157773.1	1632
SEZ_19-051	2018	horse	USA (Texas)	SAMN19647717	JAHSPY000000000	GCA_021076085.1	WP_231146282.1	408	WP_231146348.1	1634
SEZ_19-043	2014	horse	USA (Texas)	SAMN19647710	JAHSPZ000000000	GCA_021076275.1	WP_231199478.1	390	WP_231199425.1	1634
SEZ_19-038	2019	horse	USA (Texas)	SAMN19647707	JAHSQA000000000	GCA_021076445.1	WP_231147228.1	388	WP_231147401.1	1634
SEZ_18-035	2018	horse	USA (Texas)	SAMN19647689	JAHSQB000000000	GCA_021076925.1	WP_269207043.1	404	WP_154231292.1	1115
SEZ_14-135	2014	horse	USA (Texas)	SAMN19647684	JAHSQC000000000	GCA_021077005.1	WP_231198189.1	394	WP_231147401.1	1634
