# Supplementary material for: Immunogenic Streptococcus equi cell surface proteins identified by ORFeome phage display
Source: mSphere. 2025 Nov 25;10(12):e00626-25. doi: 10.1128/msphere.00626-25 (PMC12724188; doi:10.1128/msphere.00626-25)
Supplement: Data S3 — List of all serum samples used in this study. [file msphere.00626-25-s0003.xlsx]

## Sheet: S3
Supplementary Data S3. List of all serum samples used in this study.
Keys: S = Stallion, M = Mare, G = Gelding. Active = current illness, Recovered = no current symptoms but within 4 weeks of illness. NA = Not applicable,"+" = positive, "-" = negative, Blank = Not reported. Age is reported in years unless otherwise specified
Control sera
Note: Sera collected in 2023 from unvaccinated mares from a herd with no history of strangles; however, horses were not tested by microbiologic culture, PCR, or serology for S. equi. subsp. equi.
Sample ID	S. equi Pos/Neg	Sample Type	Age (Days)	Sex
Control-1	-	Control Foal	120	M
Control-2	-	Control Foal	56	M
Control-3	-	Control Foal	67	S
Control-4	-	Control Foal	100	M
Control-5	-	Control Foal	56	M
Control-6	-	Control Foal	56	S
Control-7	-	Control Foal	56	M
Control-8	-	Control Foal	86	S
Control-9	-	Control Foal	107	M
Control-10	-	Control Foal	100	M
Control-11	-	Control Foal	101	S
Control-12	-	Control Foal	121	M
S. equi. subsp. equi (SEE) positive sera
Note: Samples were collected between 2018 and 2023 from horses with strangles (confirmed to be positive for S. equi subsp. equi by microbiologic culture, PCR, or both).
sample ID	S. equi Pos/Neg	Sample Type	Age (Years)	Sex	Subsp.	Fever	Purulent Discharge	Submandibular Lymph Node Swelling	Retropharyngeal Lymph Node Swelling	Gutteral Pouch Empyema	Status	Treated with Antibiotics	History of Vaccination for Strangles
SEE-1	+	Commercial hyperimmune plasma towards SEE	NA	NA	NA	NA	NA	NA	NA	NA	NA	NA	Yes
SEE-2	+	Commercial hyperimmune plasma towards SEE	NA	NA	NA	NA	NA	NA	NA	NA	NA	NA	Yes
SEE-3	+	Clinical Case	1	G	equi	Yes	Yes	Yes		Yes	Recovered	No	Yes
SEE-4	+	Clinical Case	1	M	equi	Yes	Yes	Yes		Yes	Recovered	No	Yes
SEE-5	+	Clinical Case	9	G	equi	Yes	Yes	-	Yes	Yes	Active	Yes
SEE-6	+	Clinical Case	19	G	equi	Yes	Yes	-	Yes	Yes	Active	Yes
SEE-7	+	Clinical Case	13		equi	-	-	Yes	-	Yes	Active
SEE-8	+	Clinical Case			equi	Yes	Yes	-	-	Yes	Active
SEE-9	+	Clinical Case	2	M	equi	Yes	Yes	No	Yes	Yes	Active	No
SEE-10	+	Clinical Case	5	M	equi	Yes	-	-	Yes	-	Active	Yes
SEE-11	+	Clinical Case	5	G	equi/zoo	-	Yes	-	Yes	Yes		Yes
SEE-12	+	Clinical Case	1	S	equi	Yes	Yes	Yes	-	Yes	Active	Yes
SEE-13	+	Clinical Case	1	S	equi	Yes	Yes	-	Yes	Yes	Active	No
SEE-14	+	Clinical Case	11		equi						Active
SEE-15	+	Clinical Case	11	G		Yes	-	Yes	-	-	Active	No
SEE-16	+	Clinical Case	5	G	equi	-	-	-	-	-	Active
SEE-17	+	Clinical Case	1	M	equi	-	Yes	-	Yes	Yes	Active	Yes	Yes
SEE-18	+	Clinical Case	6 mo	M	equi	-	-	-	-	-	Active	Yes	No
SEE-19	+	Clinical Case	6 mo	M	equi	-	-	Yes	-	-	Active	No	No
SEE-20	+	Clinical Case	6	M	equi	Yes	Yes	Yes	Yes	Yes	Active	No	No
SEE-21	+	Clinical Case	6 mo	M	equi	-	-	Yes	-	-	Recovered	No	No
SEE-22	+	Clinical Case	5 mo	M	equi	-	-	Yes	-	-	Recovered	No	No
SEE-23	+	Clinical Case	2	M	equi	Yes	Yes	-	-	-	Recovered	No	Yes
SEE-24	+	Clinical Case	7 mo	M	equi	Yes	-	-	-	-	Recovered	No	No
SEE-25	+	Clinical Case	14	G	equi	Yes	Yes	-	Yes	Yes	Active	No	Yes
S. equi subsp. zooepidemicus (SEZ) positive sera
Note: Samples were collected between 2020 and 2023. All samples were culture negative and PCR negative for S. equi subsp. equi. All were postitive for S. equi subsp. zooepidemicus by culture or PCR.
Horse ID	Sample Type	Age (Years)	Breed	Sex	Subsp.	PCR	Fever	Purulent Discharge	Submandibular Lymph Node Swelling	Retropharyngeal Lymph Node Swelling	Guttural Pouch Empyema	Status	Treated with Antibiotics
SEZ-1	Clinical		QH		zoo							Active
SEZ-2	Clinical		QH		zoo							Active
SEZ-3	Clinical		QH		zoo				Yes			Active
SEZ-4	Clinical		QH		zoo			Yes				Active
SEZ-5	Clinical		QH		zoo							Active
SEZ-6	Clinical		QH		zoo							Active
SEZ-7	Clinical	0.5	Standard Bred	S	zoo		Yes	Yes				Active	Yes
SEZ-8	Clinical	0		S	zoo			Yes				Active	Yes
SEZ-9	Clinical	3	TB	G	zoo							Recovered
SEZ-10	Clinical	0.5	Arabian	M	zoo		Yes					Active	Yes
SEZ-11	Clinical	2.5	QH	M	zoo		Yes	Yes	-	Yes	Yes	Active	Yes
SEZ-12	Clinical	4	Miniature	M	zoo		Yes	-	-	-	-	Active
SEZ-13	Clinical	22	QH	M	zoo	zoo	Yes	-	-	-	-	Active	Yes
SEZ-14	Clinical	4	QH	G	zoo	zoo	-	Yes	-	-	-	Recovered	Yes
SEZ-15	Clinical	14	SB	G	zoo	zoo	-	Yes	-	Yes	Yes	Active	Yes
Sera used for panning
Panning ID (see Table 1)	SEE positive sera ID	S. equi Pos/Neg	Sample Type		Age (Years)	Sex	Subsp.	Fever	Purulent Discharge	Submandibular Lymph Node Swelling	Retropharyngeal Lymph Node Swelling	Gutteral Pouch Empyema	Status	Treated with Antibiotics	History of Vaccination for Strangles
1		-	Exposed to strangles outbreak												Yes
2		-	Exposed to strangles outbreak												Yes
3		-	Exposed to strangles outbreak												Yes
4	SEE-9	+	Clinical Case		2	M	equi	Yes	Yes	No	Yes	Yes	Active	No
5	SEE-10	+	Clinical Case		5	M	equi	Yes	-	-	Yes	-	Active	Yes
6		-	Exposed to strangles outbreak												Yes
7	SEE-15	+	Clinical Case		11	G		Yes	-	Yes	-	-	Active	No
8	SEE-5	+	Clinical Case		9	G	equi	Yes	Yes	-	Yes	Yes	Active	Yes
9		-	Exposed to strangles outbreak												Yes
10		-	Exposed to strangles outbreak												Yes
11	SEE-6	+	Clinical Case		19	G	equi	Yes	Yes	-	Yes	Yes	Active	Yes
12	SEE-12	+	Clinical Case		1	S	equi	Yes	Yes	Yes	-	Yes	Active	Yes
13	SEE-7	+	Clinical Case		13		equi	-	-	Yes	-	Yes	Active
14	SEE-14	+	Clinical Case		11		equi						Active
15	SEE-2	NA	Commercial hyperimmune plasma towards SEE		NA	NA	NA	NA	NA	NA	NA	NA	NA	NA	Yes
16	SEE-1	NA	Commercial hyperimmune plasma towards SEE		NA	NA	NA	NA	NA	NA	NA	NA	NA	NA	Yes
17	SEE-8	+	Clinical Case				equi	Yes	Yes	-	-	Yes	Active
Panning and validation control		NA	Pre- Suckle serum		1	S	NA	NA	NA	NA	NA	NA	NA	NA	NA
