# Supplementary material for: Immunogenic Streptococcus equi cell surface proteins identified by ORFeome phage display
Source: mSphere. 2025 Nov 25;10(12):e00626-25. doi: 10.1128/msphere.00626-25 (PMC12724188; doi:10.1128/msphere.00626-25)
Supplement: Data S4 — Sensitivity and specificity of the proline-rich protein and S8 protease reacting with sera from S. equi infections. [file msphere.00626-25-s0004.xlsx]

## Sheet: S4
Supplementary Data S4. Sensitivity and specificity of the proline-rich protein and S8 protease reacting with sera from S. equi infections.
Proline-rich Protein
EC50 cutoff value: 0.000138 (1:7246 dilution of the tested sera, or 242 - 345 ng IgG/ml)
	strangle (SEE sera)	control	SEZ sera
Test +	22	0	10
Test -	3	12	15
Sensitivity = 88.0% (22/25); 95% CI = 67.9% to 97.4%
Specificity = 100.0% (12/12); 95% CI = 77.9% to 100.0%
S8 Protease
EC50 cutoff value: 0.000203 (1:4926 dilution of the tested sera, or 355-506 ng IgG/ml)
	strangle (SEE sera)	control	SEZ sera
Test +	24	0	0
Test -	1	12	15
Sensitivity = 96.0% (24/25); 95% CI = 79.6% to 99.9%
Specificity = 100.0% (12/12); 95% CI = 77.9% to 100.0%
