# Supplementary material for: Immunogenic Streptococcus equi cell surface proteins identified by ORFeome phage display
Source: mSphere. 2025 Nov 25;10(12):e00626-25. doi: 10.1128/msphere.00626-25 (PMC12724188; doi:10.1128/msphere.00626-25)
Supplement: Data S7 — FASTA sequences of all proline-rich protein homologs in SEE and SEZ. [file msphere.00626-25-s0007.txt]

>WP_012515449.1 
MLTNQTGYRHRLSKQKLPISMVSCLLGMGVFISPTSISADSPPTITIKSAADKDISSNLPKVPLSNAKPE
EKLEDTPQLPNEKGQGDDIREPEKLPELPNEKGQGDDIREPEKLPELPNEKGYGNDIRKPEKTPELPNEK
GQGDDLKKEEDLKKQRKELTEQLRALDTVEKVLEFLRKPIPGFVTDEDWNFLVSFVEKGPENKTFEADKL
KLLEIYSTSKGHRVWLGYLILEEPKPEPMPKPEPMPKPKPMPEPKPMPKPEPMPKPEPMPKPKPMPEPKP
MPKPEPMPKPEPMPKPKPKPMPEPKPMPKPEPMPKPEPMPKPEPMPKPMPKPEPMPKPMPKPEPMPKPEA
QKGDKPAVPKAMEHKLPSTGEATAPFFTAAALAVLASLGVAVVSRKRKKH

>WP_012678096.1 
MLTNQTGYRHRLSKQKLPISMVSCLLGMGVFISPTSISADSPPTITIKSAADKDISSNLLKAPLSNAKPE
EKLEDTPQLPNEKGQGDDIREPEKLPELPNEKGQGDDIREPEKTPKLPNEKGQGDDLKKEEDLKKQRKEL
TEKLRGLKTVEEVLEFLKMPIPGFVTDVDWQFLMAFVEKGTANKTFEKDKLTLLDIYSTSSGHMIWLGYL
VPEKPEPMPKPEPKPMPEPKPMPEPKPMPEPKPMPEPKPMPEPKPMPEPKPMPEPDPMPKPEPMPKPMPK
PEPMPKPMPKPEPMPKPEPMPKPMPKPEPMPKPEPMPKPEPMPKPEPMPKPEPMPKPEPMPKPEPMPKPM
PKPMPKPDPMPKPDPMPKPEAQKGDKPAVPKAMEHKLPSTGEATAPFFTAAALAVLASLGVAVVSRKRKK
H

>WP_012679405.1 
MLTNQTGYRHRLSKQKLPISMVSCLLGMGVLTSPTLISADDSSPTIIIKSGAGMTIDPQLPKTLLSKPEE
KPEETPKLPDERHYGDDVRPEETPKLPDERHYGDDIKPEEMPKLPDERHYGDDIRKPKPEDTPKPPNESG
QGNDLKEDLELKKQRRELTEQLRALKTIEEVLEFLRKPIPGFVTDEDWNFLVSFVEKGPENKTFEVDKLK
LLEIFSTSQGHRVWLGYLILEEPMPKPEPKPEPEAKPKPMPKPETKPEVKPEAKPMPKPEPKPEPEAKPK
PMPKPETKPEVKPEAKPMPKPEPKPEPEAKPKPMPKPETKPEVKPEAKPMPKPEPKPEPEAKPKPMPKPE
TKPEVKPEAKPMPKPEAQKGDKPAVPKAMEHKLPSTGEATAPFFTAAALAVLASLGVAVVSRKRKKH

>WP_041788232.1 
MLTNQTGYRHRLSKQKLPISMVSCLLGMGVFISPTSISADSPPTITIKSAADKDISSNLPKIPLSNAKPE
EKLEDTPQLPNEKGYGNDIRDLGKPEDLPKLPDEKGYGNDIRKPEKTPELPNEKGQGDDLKKEEDLKKQR
KELTEKLRGLKTVEEVLEFLKMPIPGFVTDVDWQFLMAFVEKGTANKTFEKDKLTLLDIYSTSSGHMIWL
GYLVPEKPEPMPEPKPEPKPMPKPEPMPKPMPKPEPKPMPEPKPMPEPKPMPKPEPMPKPMPKPEPKPMP
EPKPMPEPKPMPKPEPMPKPEPKPEPMPKPEPMPKPEPMPKPEAQKGDKPAVPKAMEHKLPSTGEATAPF
FTAAALAVLASLGVAVVSRKRKKH

>WP_050315915.1 
MLTNQTGYRHRLSKQKLPISMVSCLLGMGVLTSPTLISADDSSPTIIIKSGAGMTIDPQLPKTLLSKPEE
KPEETPKLPDERHYGDDVRPEETPKLPDERHYGDDIKPEEMPKLPDERHYGDDIRKPKPEDTPKPPNESG
QGNDLKEDLELKKQRRELTEQLRALKTIEEVLEFLRKPIPGFVTDEDWNFLVSFVEKGPENKTFEVDKLK
LLEIFSTSQGHRVWLGYLILEEPMPKPEPKPEPEAKPKPMPKPETKPEVKPEAKPMPKPEPKPEPEAKPK
PMPKPETKPEVKPEAKPMPKPEAQKGDKPAVPKAMEHKLPSTGEATAPFFTAAALAVLASLGVAVVSRKR
KKH

>WP_050316360.1 
MLTNQTGYRHRLSKQKLPISMVSCLLGMGVLTSPTLISADDSSPTIIIKSGAGMTIDPQLPKTLLSKPEE
KPEETPKLPDERHYGDDVRPEETPKLPDERHYGDDIKPEEMPKLPDERHYGDDIRKPKPEDTPKPPNESG
QGNDLKEDLELKKQRRELTEQLRALKTIEEVLEFLRKPIPGFVTDEDWNFLVSFVEKGPENKTFEVDKLK
LLEIFSTSQGHRVWLGYLILEEPMPKPEPKPEPEAKPKPMPKPETKPEVKPEAKPMPKPEAQKGDKPAVP
KAMEHKLPSTGEATAPFFTAAALAVLASLGVAVVSRKRKKH

>WP_165619360.1 
MLTNQTGYRHRLSKQKLPISMVSCLLGMGVFISPTSISADSPPTITIKSAADKDISSNLPKAPLSNAKPE
EKLEDTPQLPNEKGYGNDIRDLGKPEDLPKLPDEKGYGNDIRKPEKTPELPDEKGYGNDIRKPEKTPELP
NEKGQGDDLKKEEDLKKQRKELTEQLRALDTVEKVLEFLRKPIPGFVTDEDWNFLVSFVEKGPENKTFEA
DKLKLLEIYSTSKGHRVWLGYLILEEPKPEPMPKPEPEAKPMPEAKPKPEVKPKPEVKPKPEVKPKPEVK
PKPEVKPKPEVKPMPEVKPKPEAKPMPEAKPKPEVKPMPEAKPKPEAKPKPEAKPKPEAKPKPEVKPMPE
AKPKPEAKPMPKPEAQKGDKPAVPKAMEHKLPSTGEATAPFFTAAALAVLASLGVAVVSRKRKKH

>WP_165628638.1 
MLTNQTGYRHRLSKQKLPISMVSCLLGMGVFISPTSISADSPPTITIKTAADKDISSNLPKVPLSNAKPE
EKLEDTPQLPNEKGYGNDIRDLGKPEDLPKLPDEKGYGNDIRKPEKTPELPNEKGQGDDLKKDEDLKKQR
RELTEKLRGLKTVEEVLEFLKMPIPGFVTDVDWQFLMAFVEKGTANKTFEKDKLTLLDIYSTSSGHMIWL
GYLVPEKPEPMPEPKPEPMPKPKPKPMPEPKPMPEPKPMPEPKPMPKPEPMPKPEPMPKPEPMPKPKPMP
EPKPMPEPKPMPEPKPMPKPEPMPKPEPMPKPMPKPMPKPEPMPKPEAQKGDKPAVPKAMEHKLPSTGEA
TAPFFTAAALAVLASLGVAVVSRKRKKH

>WP_196820019.1 
MLTNQTGYRHRLSKQKLPISMVSCLLGMGVLTSPTLISADDSSPTIIIKSGAGMTIDPQLPKTLLSKPEE
KPEETPKLPDERHYGDDVRPEETPKLPDERHYGDDIKPEEMPKLPDERHYGDDIRKPKPEDTPKPPNESG
QGNDLKEDLELKKQRRELTEQLRALKTIEEVLEFLRKPIPGFVTDEDWNFLVSFVEKGPENKTFEVDKLK
LLEIYSTSQGHRVWLGYLILEDPKPEPMPKPEPKPEPMPEPKPETKPEVKPEAKPKPEVKPMPEAKPMPK
PEPKPEPEAKPKPIPKPEAQKGDKPAVPKAMEHKLPSTGEATAPFFTAAALAVLASLGVAVVSRKRKKH

>WP_230923035.1 
MLTNQTGYRHRLSKQKLPISMVSCLLGMGVFISPTSISADSPPTITIKSAADKDISSNLPKAPLSNAKPE
EKLEDTPQLPNEKGYGNDIRDLGKPEDLPKLPDEKGYGNDIRKPEKTPELPNEKGQGDDLKKDEDLKKQR
RELTEKLRGLKTVEEVLEFLKMPIPGFVTDVDWQFLMAFVEKGTANKTFEKDKLTLLDIYSTSSGHMIWL
GYLVPEKPEPMPEPKPEPMPKPEPMPKPEPKPMPKPEPMPKPEPMPKPEPKPMPKPEPKPMPKPEPMPKP
EPMPKPEPKPMPKPEPKPMPKPEPMPKPEPMPKPEPKPMPKPEPKPEPKPMPKPEPMPKPEAQKGDKPAV
PKAMEHKLPSTGEATAPFFTAAALAVLASLGVAVVSRKRKKH

>WP_230923479.1 
MLTNQTGYRHRLSKQKLPISMVSCLLGMGVFISPTSISADSPPTITIKSAADKDISSNLPKVPLSNAKPE
EKLEDTPQLPNEKGQGDDIREPEKLPELPNEKGQGDDIREPEKLPELPDEKGYGNDIRKPEKTPELPNEK
GQGDDLKKEEDLKKQRKELTEQLRALDTVEKVLEFLRKPIPGFVTDEDWNFLVSFVEKGPENKTFEADKL
KLLEIYSTSKGHRVWLGYLILEEPKPEPMPKPEPEAKPMPEAKPKPEVKPKPEVKPKPEVKPKPEVKPKP
EVKPKPEVKPKPEVKPMPEVKPKPEAKPMPEAKPKPEVKPMPEAKPKPEAKPKPEAKPKPEAKPKPEVKP
MPEAKPKPEAKPMPKPEAQKGDKPAVPKAMEHKLPSTGEATAPFFTAAALAVLASLGVAVVSRKRKKH

>WP_231141331.1 
MLTNQTGYRHRLSKQKLPISMVSCLLGMGVLTSPTLISADDSSPTIIIKSGAGMTIDPQLPKTLLSKPEE
KPEETPKLPDERHYGDDVRPEETPKLPDERHYGDDIKPEEMPKLPDERHYGDDIRKPKPEDTPKPPNESG
QGNDLKEDLELKKQRRELTEQLRALKTIEEVLEFLRKPIPGFVTDEDWNFLVSFVEKGPENKTFEVDKLK
LLEIYSTSQGHRVWLGYLILEDPKPEPMPEPKPEPMPEPKPETKPEVKPEAKPKPEVKPKPEVKPKPEVK
PMPEAKPMPKPEPKPEPEAKPKPMPKPETKPEVKPEAKPKPEVKPKPEVKPKPEVKPMPEAKPMPKPEPK
PEPEAKPKPMPKPETKPEVKPEAKPKPEVKPKPIPKPEAQKGDKPAVPKAMEHKLPSTGEATAPFFTAAA
LAVLASLGVAVVSRKRKKH

>WP_231142904.1 
MLTNQTGYRHRLSKQKLPISMVSCLLGMGVFISPTSISADSPPTITIKSAADKDISSNLPKVPLSNAKPE
EKLEDTPQLPNEKGQGDDIREPEKLPELPNEKGQGDDIREPEKLPELPDEKGYGNDIRKPEKTPELPNEK
GQGDDLKKEEDLKKQRKELTEKLRGLKTVEEVLEFLKMPIPGFVTDVDWQFLMAFVEKGTANKTFEKDKL
TLLDIYSTSSGHMIWLGYLVPEKPEPMPKPEPKPEPMPKPEPKPEPMPKPEPMPKPEPKPMPKPEPMPKP
EPKPMPEPKPMPKPEPMPKPEPKPMPEPKPMPKPEPMPKPEPKPMPEPKPMPEPKPMPEPKPMPKPEPMP
KPEPMPKPEPKPMPKPMPKPEPMPKPEAQKGDKPAVPKAMEHKLPSTGEATAPFFTAAALAVLASLGVAV
VSRKRKKN

>WP_231144921.1 
MLTNQTGYRHRLSKQKLPISMVSCLLGMGVFISPTSISADSSPTITIKSAADKDISSNLPKVPLSNAKPE
EKLEDTPQLPNEKGQGDDIREPEKLPELPNEKGQGDDIREPEKLPELPNEKGQGDDIREPEKLPELPNEK
GQGDDIREPEKTPKLPNEKGQGDDLKKEDLKKQRKELTEQLRALDTVEKVLEFLRKPIPGFVTDEDWNFL
VSFVEKGPENKTFEVDKLKLLEIYSTSQGHRVWLGYLILEEPMPKPEPKPEPKPEPEVKPKPEAKPKPEA
KPKPEAKPKPEVKPKPEAKPKPEVKPMPEAKPKPEVKPMPEAKPKPEAKPMPEAKPKPEVKPMPEAKPKP
EVKPMPEAKPKPEAQKGDKPAVPKAMEHKLPSTGEATAPFFTAAALAVLASLGVAVVSRKRKKH

>WP_231146282.1 
MLTNQTGYRHRLSKQKLPISMVSCLLGMGVFISPTSISADSPPTITIKSAADKDISSNLPKAPLSNAKPE
EKLEDTPQLPNEKGQGDDIREPEKLPELPNEKGQGDDIREPEKLPELPNEKGQGDDIREPEKTPKLPNEK
GQGDDLKKEEDLKKQRKELTEKLRGLKTVEEVLEFLKMPIPGFVTDVDWQFLMAFVEKGTANKTFEKDKL
TLLDIYSTSSGHMIWLGYLVPEKPEPMPEPKPEPMPKPEPKPEPMPKPEPKPMPKPEPMPKPEPMPKPEP
KPMPEPKPMPEPKPMPKPEPMPMPEPKPMPKPEPKPMPEPKPMPKPEPMPKPEPMPKPEPKPMPKPMPKP
EPMPKPEAQKGDKPAVPKAMEHKLPSTGEATAPFFTAAALAVLASLGVAVVSRKRKKN

>WP_231147005.1 
MLTNQTGYRHRLSKQKLPISMVSCLLGMGVFISPTSISADSPPTITIKTAADKDISSNLPKVPLSNAKPE
EKLEDTPQLPNEKGYGNDIRDLGKPEDLPKLPDEKGYGNDIRKPEKTPELPNEKGQGDDLKKDEDLKKQR
RELTEKLRGLKTVEEVLEFLKMPIPGFVTDVDWQFLMAFVEKGTANKTFEKDKLTLLDIYSTSSGHMIWL
GYLVPEKPEPMPEPKPEPMPKPKPKPMPEPKPMPEPKPMPEPKPMPKPEPMPKPEPMPKPEPMPKPKPKP
KPMPEPKPMPEPKPMPEPKPMPKPEPMPKPEPMPKPMPKPMPKPEPMPKPEAQKGDKPAVPKAMEHKLPS
TGEATAPFFTAAALAVLASLGVAVVSRKRKKH

>WP_231147228.1 
MLTNQTGYRHRLSKQKLPISMVSCLLGMGVFISPTSISADSPPTITIKSAADKDISSNLPKAPLSNAKPE
EKLEDTPQLPNEKGYGNDIRDLGKPEDLPKLPDEKGYGNDIRKPEKTPELPNEKGQGDDLKKDEDLKKQR
RELTEKLRGLKTVEEVLEFLKMPIPGFVTDVDWQFLMAFVEKGTANKTFEKDKLTLLDIYSTSSGHMIWL
GYLVPEKPEPMPEPKPEPMPKPKPMPEPKPMPEPKPMPKPEPMPKPEPMPKPKPKPEPMPKPMPKPEPMP
KPKPKPEPMPKPMPKPEPMPKPMPKPEPMPKPMPKPEPMPKPMPKPEPMPKPMPKPEAQKGDKPAVPKVM
EHKLPSTGEATAPFFTAAALAVLASLGVAVVSRKRKKH

>WP_231147723.1 
MLTNQTGYRHRLSKQKLPISMVSCLLGMGVFISPTSISADSPPTITIKFAADKDISSNLPKAPLSNAKPE
EKLEDTPQLPNEKGYGNDIRDLGKPEDLPKLPDEKGYGNDIRKPEKTPELPNEKGQGDDLKKDEDLKKQR
RELTEKLRGLKTVEEVLEFLKMPIPGFVTDVDWQFLMAFVEKGTANKTFEKDKLTLLDIYSTSSGHMIWL
GYLVPEKPEPMPEPKPEPMPKPKPKPMPEPKPMPEPKPMPEPKPMPEPKPMPKPEPMPKPEPMPKPEPMP
KPKPKPMPEPKPMPEPKPMPEPKPMPEPKPKPMPEPKPMPKPEPMPKPETKPEVKPEAKPKPMPKPETKP
EVKPEAKPKPIPKPEAQKGDKPAVPKAMEHKLPSTGEATAPFFTAAALAVLASLGVAVVSRKRKKH

>WP_231147984.1 
MLTNQTGYRHRLSKQKLPISMVSCLLGMGVFISPTSISADSPPTITIKSAADKDISSNLPKAPLSNAKPE
EKLEDTPQLPNEKGYGNDIRDLGKPEDLPKLPDEKGYGNDIRKPEKTPELPNEKGQGDDLKKDEDLKKQR
RELTEKLRGLKTVEEVLEFLKMPIPGFVTDVDWQFLMAFVEKGTANKTFEKDKLTLLDIYSTSSGHMIWL
GYLVPEKPEPMPEPKPMPKPMPKPEPKPMPKPEPMPKPEPKPMPEPKPMPEPKPMPEPKPMPKPMPKPEP
KPMPKPEPMPKPEPKPMPEPKPMPEPKPMPKPEPKPMPKPEPMPKPEPKPMPEPKPMPEPKPMPKPEPKP
MPKPEPMPKPEAQKGDKPAVPKAMEHKLPSTGEVTAPFFTAAALAVLASLGVAAVSRKRKKH

>WP_231149122.1 
MLTNQTGYRHRLSKQKLPISMVSCLLGMGVFISPTSISADSSPTITIKSAADKDISSNLPKVPLSNAKPE
EKLEDTPQLPNEKGQGDDIREPEKLPELPNEKGQGDDIREPEKLPELPNEKGQGDDIREPEKTPKLPNEK
GQGDDLKKEEDLKKQRKELTEQLRALDTVEKVLEFLRKPIPGFVTDEDWNFLVSFVEKGPENKTFEVDKL
KLLEIYSTSQGHRVWLGYLILEEPMPKPEPKPEPKPEPEVKPKPEAKPKPEAKPKPEAKPKPEVKPKPEA
KPKPEVKPMPEAKPKPEVKPMPEAKPKPEAKPMPEAKPKPEVKPMPEAKPKPEAKPMPKPEAQKGDKPAV
PKAMEHKLPSTGEATAPFFTAAALAVLASLGVAVVSRKRKKH

>WP_231149442.1 
MLTNQTGYRHRLSKQKLPISMVSCLLGMGVFISPTSISADSSPTITIKSAADKDISSNLPKVPLSNAKPE
EKLEDTPQLPNEKGQGDDIREPEKLPELPNEKGQGDDIREPEKLPELPNEKGQGDDIREPEKTPKLPNEK
GQGDDLKKEEDLKKQRKELTEQLRALDTVEKVLEFLRKPIPGFVTDEDWNFLVSFVEKGPENKTFEVDKL
KLLEIYSTSQGHRVWLGYLILEEPMPKPEPKPEPKPEPEAKPKPEVKPMPEAKPKPEAKPMPEAKPKPEV
KPMPEAKPKPEVKPMPEAKPKPEVKPMPEAKPKPEAKPMPEAKPKPEVKPMPEAKPKPEAQKGDKPAVPK
AMEHKLPSTGEATAPFFTAAALAVLASLGVAVVSRKRKKH

>WP_231151029.1 
MLTNQTGYRHRLSKQKLPISMVSCLLGMGVLTSPTLISADDSSPTIIIKSGAGMTIDPQLPKTLLSKPEE
KPEETPKLPDERHYGDDVRPEETPKLPDERHYGDDIKPEEMPKLPDERHYGDDIRKPKPEDTPKPPNESG
QGNDLKEDLELKKQRRELTEQLRALKTIEEVLEFLRKPIPGFVTDEDWNFLVSFVEKGPENKTFEVDKLK
LLEIYSTSQGHRVWLGYLILEDPKPEPMPEPKPMPEPKPEPKPEPKPEPKPEPKPMPEPKPMPEPKPMPE
PKPMPEPKPMPEPKPMPKPEPKPMPKPEPMPKPEAQKGDKPAVPKAMEHKLPSTGEATAPFFTAAALAVL
ASLGVAVVSRKRKKH

>WP_231153778.1 
MLTNQTGYRHRLSKQKLPISMVSCLLGMGVFISPTSISADSPPTITIKFAADKDISSNLPKAPLSNAKPE
EKLEDTPQLPNEKGYGNDIRDLGKPEDLPKLPDEKGYGNDIRKPEKTPELPNEKGQGDDLKKDEDLKKQR
RELTEKLRGLKTVEEVLEFLKMPIPGFVTDVDWQFLMAFVEKGTANKTFEKDKLTLLDIYSTSSGHMIWL
GYLVPEKPEPMPEPKPEPMPKPEPKPMPKPEPMPKPEPMPKPEPKPMPKPEPMPKPEPMPKPMPKPEPMP
KPMPKPEPMPKPEPMPKPEPMPKPEPMPKPEPKPMPKPEPMPKPMPKPEPKPMPKPEPMPKPEAQKGDKP
AVPKAMEHKLPSTGEATAPFFTAAALAVLASLGVAVVSRKRKKH

>WP_231154685.1 
MLTNQTGYRHRLSKQKLPISMVSCLLGMGVFISPTSISADSPPTITIKSAADKDISSNLPKAPLSNAKPE
EKLEDTPQLPNEKGQGDDIREPEKTPKLPNEKGQGDDLKKEEDLKKQRKELIEKLRGLKTVEEVLEFLKM
PIPGFVTDVDWQFLMAFVEKGTANKTFEKDKLTLLDIYSTSSGHMIWLGYLVPEKPEPMPEPKPEPMPKP
EPKPEPMPKPMPKPEPMPKPEPKPMPKPEPMPKPEPKPMPEPKPMPKPEPKPMPEPKPMPKPEPMPKPEP
EPKPMPKPEPEPKPMPKPEPMPKPEAQKGDKPAVPKAMEHKLPSTGEATAPFFTAAALAVLASLGVAVVS
RKRKKN

>WP_231183425.1 
MLTNQTGYRHRLSKQKLPISMVSCLLGMGVFISPTSISADSPPTITIKTAADKDISSNLPKVPLSNAKPE
EKLEDTPQLPNEKGYGNDIRDLGKPEDLPKLPDEKGYGNDIRKPEKTPELPNEKGQGDDLKKDEDLKKQR
RELTEKLRGLKTVEEVLEFLKMPIPGFVTDVDWQFLMAFVEKGTANKTFEKDKLTLLDIYSTSSGHMIWL
GYLVPEKPEPMPEPKPEPMPKPKPKPMPEPKPMPEPKPMPEPKPMPKPEPMPKPEPMPKPEPMPKPKPKP
MPEPKPMPEPKPMPEPKPMPEPKPKPMPEPKPMPEPKPMPEPKPMPKPEPMPKPEPMPKPMPKPMPKPEP
MPKPEAQKGDKPAVPKAMEHKLPSTGEATAPFFTAAALAVLASLGVAVVSRKRKKH

>WP_231185796.1 
MLTNQTGYRHRLSKQKLPISMVSCLLGMGVLTSPTLISADDSSPTIIIKSGAGMTIDPQLPKTLLSKPEE
KPEETPKLPDERHYGDDVRPEETPKLPDERHYGDDIKPEEMPKLPDERHYGDDIRKPKPEDTPKPPNESG
QGNDLKEDLELKKQRRELTEQLRALKTIEEVLKFLRKPIPGFVTDEDWNFLVSFVEKGPENKTFEVDKLK
LLEIYSTSQGHRVWLGYLILEDPKPEPMPEPKPEPMPEPKPEPMPEPKPEPMPEPKPEPMPEPKPEPMPE
PKPETKPEVKPETKPEVKPEAKPKPEVKPKPEVKPKPEVKPMPEAKPMPKPEPKPEPEAKPKPMPKPETK
PEVKPEAKPKPEVKPKPEVKPKPIPKPEAQKGDKPAVPKAMEHKLPSTGEATAPFFTAAALAVLASLGVA
VVSRKRKKH

>WP_231187506.1 
MLTNQTGYRHRLSKQKLPISMVSCLLGMGVFISPTSISADSPPTITIKSAADKDISSNLPKAPLSNAKPE
EKLEDTPQLPNEKGQGDDIREPEKLPELPNEKGQGDDIREPEKLPELPNEKGQGDDIREPEKTPKLPNEK
GQGDDLKKEEDLKKQRKELTEKLRGLKTVEEVLEFLKMPIPGFVTDVDWQFLMAFVEKGTANKTFEKDKL
TLLDIYSTSSGHMIWLGYLVPEKPEPMPEPKPEPMPKPEPMPKPEPKPMPKPEPKPMPEPKPMPKPEPMP
KPEPMPKPMPEPKPMPKPEPKPMPKPEPMPKPEPMPKPEPMPKPEPMPKPEAQKGDKPAVPKAMEHKLPS
TGEATAPFFTAAALAVLASLGVAVVSRKRKKH

>WP_231190170.1 
MLTNQTGYRHRLSKQKLPISMVSCLLGMGVFISPTSISADSPPTITIKFAADKDISSNLPKAPLSNAKPE
EKLEDTPQLPNEKGYGNDIRDLGKPEDLPKLPDEKGYGNDIRKPEKTPELPDEKGQGDDLKKDEDLKKQR
RELTEKLRGLKTVEEVLEFLKMPIPGFVTDVDWQFLMAFVEKGTANKTFEKDKLTLLDIYSTSSGHMIWL
GYLVPEKPEPMPKPEPMPKPEPMPKPMPKPEPMPKPMPKPMPKPEPMPKPEPMPKPMPKPEPMPKPMPKP
EPMPKPMPKPMPKPMPKPDPMPKPMPKPEPMPKPEPMPKPEPMPKPEPMPKPEPMPKPDPMPKPMPKPEP
MPKPEAQKGDKPAVPKAMEHKLPSTGEATAPFFTAAALAVLASLGVAVVSRKRKKH

>WP_231193598.1 
MLTNQTGYRHRLSKQKLPISMVSCLLGMGVFISPTSISADSPPTITIKSAADKDISSNLPKAPLSNAKPE
EKLEDTPQLPNEKGYGNDIRDLGKPEDLPKLPDEKGYGNDIRKPEKTPELPNEKGQGDDLKKDEDLKKQR
RELTEKLRGLKTVEEVLEFLKMPIPGFVTDVDWQFLMAFVEKGTANKTFEKDKLTLLDIYSTSSGHMIWL
GYLVPEKPEPMPEPKPMPKPMPKPEPKPMPKPEPMPKPEPKPMPEPKPMPEPKPMPEPKPMPKPMPKPEP
KPMPKPEPMPKPEPKPMPEPKPMPEPKPMPKPEPKPMPKPEPMPKPEAQKGDKPAVPKAMEHKLPSTGEV
TAPFFTAAALAVLASLGVAAVSRKRKKH

>WP_231194766.1 
MLTNQTGYRHRLSKQKLPISMVSCLLGMGVFISPTSISADSPPTITIKSAADKDISSNLPKAPLSNAKPE
EKLEDTPQLPNEKGYGNDIRDLGKPEDLPKLPDEKGYGNDIRKPEKTPELPDEKGYGNDIRKPEKTPELP
NEKGQGDDLKKEEDLKKQRKELTEQLRALDTVEKVLEFLRKPIPGFVTDEDWNFLVSFVEKGPENKTFEA
DKLKLLEIYSTSKGHRVWLGYLILEEPKPEPMPKPEPEAKPMPEAKPKPEVKPKPEVKPKPEVKPKPEVK
PKPEVKPKPEVKPMPEVKPKPEAKPMPEAKPKPEVKPMPEAKPKPEAKPKPEAKPKPEAKPKPEVKPKPE
VKPMPEAKPKPEAKPMPKPEAQKGDKPAVPKAMEHKLPSTGEATAPFFTAAALAVLASLGVAVVSRKRKK
H

>WP_231196053.1 
MLTNQTGYRHRLSKQKLPISMVSCLLGMGVFISPTSISADSPPTITIKFAADKDISSNLPKALLSNAKPE
EKLEDTPQLPNEKGYGNDIRDLGKPEDLPKLPDEKGYGNDIRKPEKTPELPNEKGQGDDLKKDEDLKKQR
RELTEKLRGLKTVEEVLEFLKMPIPGFVTDVDWQFLMAFVEKGTANKTFEKDKLTLLDIYSTSSGHMIWL
GYLVPEKPEPMPEPKPDPMPKPDPMPKPMPKPDPMPKPMPKPMPKPMPKPDPMPKPMPKPMPKPMPKPDP
MPKPMPKPDPMPKPMPKPDPMPKPDPMPKPDPMPKPDPMPKPMPKPMPKPMPKPDPMPKPMPKPMPKPEA
QKGDKPAVPKAMEHKLPSTGEATAPFFTAAALAVLASLGVAVVSRKRKKH

>WP_231196117.1 
MLTNQTGYRHRLSKQKLPISMVSCLLGMGVFISPTSISADSPPTITIKSAADKDISSNLPKAPLSNAKPE
EKLEDTPQLPNEKGYGNDIRDLGKPEDLPKLPDEKGYGNDIRKPEKTPELPNEKGQGDDLKKEEDLKKQR
KELTEQLRALDTVEKVLEFLRKPIPGFVTDEDWNFLVSFVEKGPENKTFEADKLKLLEIYSTSKGHRVWL
GYLILEEPKPEPMPKPEPEAKPMPEAKPKPEVKPKPEVKPKPEVKPKPEVKPKPEVKPKPEVKPMPEVKP
KPEAKPMPEAKPKPEVKPMPEAKPKPEAKPKPEAKPKPEVKPKPEAKPMPKPEAQKGDKPAVPKAMEHKL
SSTGEATAPFFTAAALAVLASLGVAVVSRKRKKH

>WP_231196377.1 
MLTNQTGYRHRLSKQKLPISMVSCLLGMGVFISPTSISADSPPTITIKSAADKDISSNLPKAPLSNAKPE
EKLEDTPQLPNEKGQGDDIREPEKLPELPNEKGQGDDIREPEKLPELPNEKGQGDDIREPEKTPKLPNEK
GQGDDLKKEEDLKKQRKELTEKLRGLKTVEEVLEFLKMPIPGFVTDVDWQFLMAFVEKGTANKTFEKDKL
TLLDIYSTSSGHMIWLGYLVPEKPEPMPEPKPEPMPKPEPKPEPMPKPMPKPEPMPKPEPKPMPKPEPMP
KPEPKPMPEPKPMPKPEPMPKPEPMPKPEPEPKPMPKPEPMPKPMPKPMPKPEPMPKPEAQKGDKPAVPK
AMEHKLPSTGEATAPFFTAAALAVLASLGVAVVSRKRKKN

>WP_231196509.1 
MLTNQTGYRHRLSKQKLPISMVSCLLGMGVFISPTSISADSPPTITIKFAADKDISSNLPKALLSNAKPE
EKLEDTPQLPNEKGYGNDIRDLGKPEDLPKLPDEKGYGNDIRKPEKTPELPNEKGQGDDLKKDEDLKKQR
RELTEKLRGLKTVEEVLEFLKMPIPGFVTDVDWQFLMAFVEKGTANKTFEKDKLTLLDIYSTSSGHMIWL
GYLVPEKPEPMPEPKPDPMPKPDPMPKPMPKPDPMPKPMPKPMPKPDPMPKPMPKPMPKPMPKPDPMPKP
MPKPDPMPKPDPMPKPDPMPKPDPMPKPDPMPKPMPKPMPKPMPKPDPMPKPMPKPEAQKGDKPAVPKAM
EHKLPSTGEATAPFFTAAALAVLASLGVAVVSRKRKKH

>WP_231196830.1 
MLTNQTGYRHRLSKQKLPISMVSCLLGMGVFISPTSISADSPPTITIKSAADKDISSNLPKVPLSNAKPE
EKLEDTPQLPNEKGQGDDIREPEKLPELPNEKGQGDDIREPEKLPELPDEKGYGNDIRKPEKTPELPNEK
GQGDDLKKEEDLKKQRKELTEKLRGLKTVEEVLEFLKMPIPGFVTDVDWQFLMAFVEKGTANKTFEKDKL
TLLDIYSTSSGHMIWLGYLVPEKPEPMPKPEPKPEPMPKPEPKPEPMPKPEPMPKPEPKPMPKPEPMPKP
EPKPMPEPKPMPKPEPMPKPEPKPMPEPKPMPKPEPMPKPEPKPMPEPKPMPEPKPMPKPEPMPKPEPMP
KPEPKPMPKPMPKPEPMPKPEAQKGDKPAVPKAMEHKLPSTGEATAPFFTAAALAVLASLGVAVVSRKRK
KN

>WP_231196978.1 
MLTNQTGYRHRLSKQKLPISMVSCLLGMGVFISPTSISADSPPTITIKSAADKDISSNLPKAPLSNAKPE
EKLEDTPQLPNEKGYGNDIRDLGKPEDLPKLPDEKGYGNDIRKPEKTPELPNEKGQGDDLKKDEDLKKQR
RELTEKLRGLKTVEEVLEFLKMPIPGFVTDVDWQFLMAFVEKGTANKTFEKDKLTLLDIYSTSSGHMIWL
GYLVPEKPEPMPEPKPEPMPKPKPMPEPKPMPEPMPKPEPMPKPEPKPMPEPKPMPKPEPMPKPEPMPMP
EPKPMPKPEPMPKPEPMPKPEAQKGDKPAVPKAMEHKLPSTGEATAPFFTAAALAVLASLGVAVVSRKRK
KN

>WP_231197647.1 
MLTNQTGYRHRLSKQKLPISMVSCLLGMGVLTSPTLISADDSSPTIIIKSGAGMTIDPQLPKTLLSKPEE
KPEETPKLPDERHYGDDVRPEETPKLPDERHYGDDIKPEEMPKLPDERHYGDDIRKPKPEDTPKPPNESG
QGNDLKEDLELKKQRRELTEQLRALKTIEEVLKFLRKPIPGFVTDEDWNFLVSFVEKGPENKTFEVDKLK
LLEIYSTSQGHRVWLGYLILEDPKPEPMPEPKPEPMPEPKPEPMPEPKPEPMPEPKPEPMPEPKPETKPE
VKPEAKPKPEVKPKPEVKPKPEVKPMPEAKPMPKPEPKPEPEAKPKPMPKPETKPEVKPEAKPKPEVKPK
PEVKPKPEVKPKPEVKPKPIPKPEAQKGDKPAVPKAMEHKLPSTGEATAPFFTAAALAVLASLGVAVVSR
KRKKH

>WP_231197807.1 
MLTNQTGYRHRLSKQKLPISMVSCLLGMGVFISPTSISADSPPTITIKSAADKDISSNLLKAPLSNAKPE
EKLEDTPQLPNEKGQGDDIREPEKLPELPNEKGQGDDIREPEKTPKLPNEKGQGDDLKKEEDLKKQRKEL
TEKLRGLKTVEEVLEFLKMPIPGFVTDVDWQFLMAFVEKGTANKTFEKDKLTLLDIYSTSSGHMIWLGYL
VPEKPEPMPKPEPKPMPEPKPMPEPKPMPEPKPMPEPKPMPEPKPMPEPKPMPEPDPMPKPEPMPKPMPK
PEPMPKPMPKPEPMPKPEPMPKPEPMPKPEPMPKPEPMPKPEPMPKPMPKPMPKPDPMPKPDPMPKPEAQ
KGDKPAVPKAMEHKLPSTGEATAPFFTAAALAVLASLGVAVVSRKRKKH

>WP_231198189.1 
MLTNQTGYRHRLSKQKLPISMVSCLLGMGVFISPTSISADSPPTITIKSAADKDISSNLPKAPLSNAKPE
EKLEDTPQLPNEKGYGNDIRDLGKPEDLPKLPDEKGYGNDIRKPEKTPELPNEKGQGDDLKKDEDLKKQR
RELTEKLRGLKTVEEVLEFLKMPIPGFVTDVDWQFLMAFVEKGTANKTFEKDKLTLLDIYSTSSGHMIWL
GYLVPEKPEPMPEPKPEPMPKPKPMPEPKPMPEPKPMPKPEPMPKPEPMPKPKPKPEPMPKPMPKPEPMP
KPKPKPEPMPKPMPKPEPMPKPMPKPEPMPKPMPKPEPMPKPMPKPEPMPKPEPMPKPMPKPEAQKGDKP
AVPKVMEHKLPSTGEATAPFFTAAALAVLASLGVAVVSRKRKKH

>WP_231199045.1 
MLTNQTGYRHRLSKQKLPISMVSCLLGMGVFISPTSISADSPPTITIKSAADKDISSNLPKIPLSNAKPE
EKLEDTPQLPNEKGYGNDIRDLGKPEDLPKLPDEKGYGNDIRKPEKTPELPNEKGQGDDLKKEEDLKKQR
KELTEKLRGLKTVEEVLEFLKMPIPGFVTDVDWQFLMAFVEKGTANKTFEKDKLTLLDIYSTSSGHMIWL
GYLVPEKPEPMPEPKPEPKPMPKPEPKPMPEPKPMPEPKPMPKPMPKPEPKPMPEPKPMPEPKPMPKPMP
EPKPMPEPKPMPEPKPMPKPMPKPEPKPMPEPKPMPKPEPMPKPEPMPKPEPKPEPMPKPEPMPKPEAQK
GDKPAVPKAMEHKLPSTGEATAPFFTAAALAVLASLGVAVVSRKRKKH

>WP_231199478.1 
MLTNQTGYRHRLSKQKLPISMVSCLLGMGVFISPTSISADSPPTITIKSAADKDISSNLLKAPLSNAKSE
EKLEDTPQLPNEKGQGDDIREPEKTPKLPNEKGQGDDLKKEEDLKKQRKELTEKLRGLKTVEEVLEFLKM
PIPGFVTDVDWQFLMAFVEKGTANKTFEKDKLTLLDIYSTSSGHMIWLGYLVPEKPEPMPKPEPKPMPEP
KPMPEPKPMPEPKPMPEPKPMPEPKPMPEPKPMPEPKPMPEPKPMPKPEPMPKPEPMPKPEPMPKPEPMP
KPEPMPKPMPKPMPKPEPMPKPETKPEVKPEAKPKPMPKPETKPEVKPEAKPKPIPKPEAQKGDKPAVPK
AMEHKLPSTGEATAPFFTAAALAVLASLGVAVVSRKRKKH

>WP_269204896.1 
MTIDPQLPKTLLSKPEEKPEETPKLPDERHYGDDVRPEETPKLPDERHYGDDIKPEEMPKLPDERHYGDD
IRKPKPEDTPKPPNESGQGNDLKEDLELKKQRRELTEQLRALKTIEEVLEFLRKPIPGFVTDEDWNFLVS
FVEKGPENKTFEVDKLKLLEIFSTSQGHRVWLGYLILEEPMPKPEPKPEPEAKPKPMPKPETKPEVKPEA
KPMPKPEPKPEPEAKPKPMPKPETKPEVKPEAKPMPKPEPKPEPEAKPKPMPKPETKPEVKPEAKPMPKP
EPKPEPEAKPKPMPKPETKPEVKPEAKPEAQKGDKPAVPKAMEHKLPSTGEATAPFFTAAALAVLASLGV
AVVSRKRKKH

>WP_269205954.1 
MTIDPQLPKTLLSKPEEKPEETPKLPDERHYGDDVRPEETPKLPDERHYGDDIKPEEMPKLPDERHYGDD
IRKPKPEDTPKPPNESGQGNDLKEDLELKKQRRELTEQLRALKTIEEVLEFLRKPIPGFVTDEDWNFLVS
FVEKGPENKTFEVDKLKLLEIFSTSQGHRVWLGYLILEEPMPKPEPKPEPEAKPEVKPEAKPMPKPEPKP
EPEAKPKPMPKPETKPEVKPEAKPMPKPEPKPEPEAKPKPMPKPETKPEVKPEAKPMPKPEPKPEPEAKP
KPMPKPETKPEVKPEAKPMPKPEPKPEPEAKPKPMPKPETKPEVKPEAKPMPKPEAQKGDKPAVPKAMEH
KLPSTGEATAPFFTAAALAVLASLGVAVVSRKRKKH

>WP_269206819.1 
MVSCLLGMGVFISPTSISADSSPTITIKSAADKDISSNLPKVPLSNAKPEEKLEDTPQLPNEKGQGDDIR
EPEKTPKLPNEKGQGDDLKKEEDLKKQRKELTEQLRALDTVEKVLEFLRKPIPGFVTDEDWNFLVSFVEK
GPENKTFEVDKLKLLEIYSTSQGHRVWLGYLILEEPMPKPEPKPEPKPEPEVKPKPEAKPKPEAKPKPEA
KPKPEVKPKPEAKPKPEVKPMPEAKPKPEVKPMPEAKPKPEAKPMPEAKPKPEVKPMPEAKPKPEAQKGD
KPAVPKAMEHKLPSTGEATAPFFTAAALAVLASLGVAVVSRKRKKH

>WP_269207043.1 
MGVLTSPTLISADDSSPTIIIKSGAGMTIDPQLPKTLLSKPEEKPEETPKLPDERHYGDDVRPEETPKLP
DERHYGDDIKPEEMPKLPDERHYGDDIRKPKPEDTPKPPNESGQGNDLKEDLELKKQRRELTEQLRALKT
IEEVLEFLRKPIPGFVTDEDWNFLVSFVEKGPENKTFEVDKLKLLEIYSTSQGHRVWLGYLILEDPKPEP
MPEPKPETKPEVKPEAKPKPEVKPKPEVKPKPEVKPMPEAKPMPKPEPKPEPEAKPKPMPKPETKPEVKP
EAKPKPEVKPKPEVKPKPEVKPMPEAKPMPKPEPKPEPEAKPKPMPKPETKPEVKPEAKPKPEVKPKPIP
KPEAQKGDKPAVPKAMEHKLPSTGEATAPFFTAAALAVLASLGVAVVSRKRKKH

>WP_269207092.1 
MLTNQTGYRHRLSKQKLPISMVSCLLGMGVFISPTSISADSPPTITIKSAADKDISSNLPKAPLSNAKPE
EKLEDTPQLPNEKGYGNDIRDLGKPEDLPKLPDEKGYGNDIRKPEKTPELPDEKGYGNDIRKPEKTPELP
NEKGQGDDLKKEEDLKKQRKELTEQLRALDTVEKVLEFLRKPIPGFVTDEDWNFLVSFVEKGPENKTFEA
DKLKLLEIYSTSKGHRVWLGYLILEEPKPEPMPKPEPEAKPMPEAKPKPEVKPKPEVKPKPEVKPKPEVK
PKPEVKPKPEAKPMPEAKPKPEVKPMPEAKPKPEAKPKPEAKPKPEAKPKPEVKPMPEAKPKPEAKPMPK
PEAQKGDKPAVPKAMEHKLPSTGEATAPFFTAAALAVLASLGVAVVSRKRKKH

>WP_269207104.1 
MLTNQTGYRHRLSKQKLPISMVSCLLGMGVFISPTSISADSPPTITIKSAADKDISSNLPKAPLSNAKPE
EKLEDTPQLPNEKGQGDDIREPEKLPELPNEKGQGDDIREPEKLPELPNEKGQGDDIREPEKTPKLPNEK
GQGDDLKKEEDLKKQRKELTEKLRGLKTVEEVLEFLKMPIPGFVTDVDWQFLMAFVEKGTANKTFEKDKL
TLLDIYSTSSGHMIWLGYLVPEKPEPMPEPKPEPMPKPEPMPKPEAQKGDKPAVPKAMEHKLPSTGEATA
PFFTAAALAVLASLGVAVVSRKRKKH

>WP_269207567.1 
MLTNQTGYRHRLSKQKLPISMVSCLLGMGVFISPTSISADSSPTITIKSTADKDISSNLPKVPLSNAKPE
EKLEDTPQLPNEKGQGDDIREPEKLPELPNEKGQGDDIREPEKTPKLPNEKGQGDDLKKEEDLKKQRKEL
TEQLRALDTVEKVLEFLRKPIPGFVTDEDWNFLVSFVEKGPENKTFEVDKLKLLEIYSTSQGHRVWLGYL
ILEEPMPKPEPKPEPMPEPKPEPKPEPEVKPKPEAKPKPEAKPKPEAKPKPEAKPKPEAKPKPEVKPMPE
AKPKPEVKPMPEAKPKPEAKPMPEAKPKPEVKPMPEAKPKPEAKPMPEAKPKPEVKPMPEAKPKPEAKPM
PKPEAQKGDKPAVPKAMEHKLPSTGEATAPFFTAAALAVLASLGVAVVSRKRKKH

>MCD3444592.1
MLTNQTGYRHRLSKQKLPISMVSCLLGMGVFISPTSISADSPPTITIKSAADKDISSNLPKAPLSNAKPE
EKLEDTPQLPNEKGYGNDIRDLGKPEDLPKLPDEKGYGNDIRKPEKTPELPNEKGQGDDLKKDEDLKKQR
RELTEKLRGLKTVEEVLEFLKMPIPGFVTDVDWQFLMAFVEKGTANKTFEKDKLTLLDIYSTSSGHMIWL
GYLVPEKPEPMPEPNPEPMPKPEPMPNPEPMPNPEPKPMPEPKPMPEPKPMPKPEPMPKPEPMPNPEPMP
NPEPKPMPEPKPMPEPKPMPKPEPMPKPEAKPKPEVKPMPEAKPKPEAKPKPEAKPKPEAKPKPEAKPKP
EAKPMPKPEAQKGDKPAVPKAMEHKLPSTGEATAPFFTAAALAVLASLGVAVVSRKRKKH
